# Supplementary material for: Alzheimer’s disease master regulators analysis: search for potential molecular targets and drug repositioning candidates
Source: Alzheimers Res Ther. 2018 Jun 23;10:59. doi: 10.1186/s13195-018-0394-7 (PMC6015462; doi:10.1186/s13195-018-0394-7)
Supplement: Supplementary file 2 — Table S1. Hippocampus transcription factor-centered network nodes and edges information. (XLSX 40 kb) [file 13195_2018_394_MOESM2_ESM.xlsx]

## Sheet: A - Netwok_Full_HIP_nodeInfo
Table S1A. Hippocampus Transcription Factors-Centered Network Nodes Information
Regulatory unit	Size	nodeDegree	nodeBetweenness
AEBP1	146	10	64
AFF4	125	6	135
ARID4A	200	17	19
ATF2	335	24	141
ATF6	181	23	8
BCL3	112	7	18
BLZF1	181	26	170
BRD8	146	20	12
BTAF1	290	29	359
BTBD8	117	11	50
CAPN15	134	7	314
CBFA2T2	142	6	192
CBFB	144	11	234
CBL	172	23	354
CITED2	165	11	134
CNOT7	252	20	90
CSRNP2	341	17	90
DEAF1	314	15	54
DLX4	311	6	0
DRAP1	133	11	416
E2F2	105	6	0
ELF1	169	9	206
ELF3	114	6	0
FOXA2	226	7	84
FOXC2	184	29	202
FOXJ1	219	5	11
FOXN2	161	11	174
FOXP2	149	10	219
FUBP1	366	19	41
GATA4	151	9	21
GATAD2A	150	14	112
GOLGB1	262	23	121
GPBP1	198	26	222
GPBP1L1	136	11	61
GTF2H3	305	27	115
HCFC1	191	15	69
HIC1	139	7	25
HINFP	146	11	420
HIRA	168	15	110
HIVEP2	263	20	160
HMG20A	410	37	580
HNF1A	135	5	0
HNRNPAB	139	19	24
HSF2	137	23	14
KAT7	130	19	61
KDM1A	216	15	11
KDM5A	199	6	171
KLF12	121	6	2
KLF3	130	8	96
KMT2B	101	8	129
LHX6	100	9	98
LMO4	117	11	52
LZTR1	144	10	31
LZTS1	123	13	15
MEF2A	141	23	32
MEF2C	132	11	74
MGA	107	5	6
MLLT10	283	11	671
MSRB2	120	21	60
MTA3	189	14	105
MYBL2	276	5	129
MYNN	133	14	131
MYRF	239	5	0
NEUROD1	108	12	56
NEUROD2	173	12	6
NFE2L1	230	10	50
NFKB1	151	11	2
NFX1	219	23	167
NKX6-2	271	14	190
NOTCH1	121	7	73
NR3C1	118	21	552
NR3C2	180	16	158
PA2G4	200	23	80
PARK2	299	17	140
PAX7	230	8	2
PHTF1	150	15	152
POU6F2	113	12	36
PPARA	186	8	73
PPARD	127	12	145
RB1	188	16	93
RCOR3	209	16	133
REL	114	16	48
REST	126	7	33
RFX3	162	7	16
RREB1	189	13	31
RUNX3	129	8	6
SIM1	203	8	6
SLC30A9	676	36	75
SMAD2	117	28	207
SMAD5	134	14	123
SOX9	117	7	43
SPI1	158	3	3
ST18	142	8	19
STAT1	135	29	74
STAT2	123	7	159
STAT4	130	10	53
SUPT4H1	236	21	80
SUPT6H	117	19	225
TADA2A	166	18	378
TAF13	105	12	322
TAF1B	124	16	28
TAF4B	123	16	237
TAF6	149	11	114
TAF7	216	28	292
TBR1	104	7	62
TBX6	109	6	0
TCF15	204	11	493
TCF4	119	12	74
TFEC	161	2	0
THRB	204	15	139
TP63	108	9	25
TRIM28	181	13	190
TRPS1	129	8	207
TSC22D1	404	19	221
TULP4	135	17	135
YEATS4	119	17	0
YY1	204	17	234
ZBTB18	118	10	38
ZFP28	114	30	154
ZNF207	147	11	175
ZNF215	129	10	3
ZNF260	103	13	388
ZNF281	191	28	98
ZNF287	144	26	13
ZNF3	118	6	35
ZNF461	155	24	185
ZNF483	277	14	13
ZNF585A	159	25	199
ZNF621	106	9	141
ZNF780B	184	22	120
ZNF831	128	11	304
ZRANB2	295	25	11

## Sheet: B - Network_Full_HIP_edgeInfo
Table S1B. Hippocampus Transcription Factors-Centered Network Edges Information
from	to	JaccardCoefficient
AEBP1	CITED2	0.0506756756756757
AEBP1	FOXJ1	0.0895522388059701
AEBP1	FOXP2	0.0387323943661972
AEBP1	KLF3	0.037593984962406
AEBP1	LHX6	0.0423728813559322
AEBP1	MEF2C	0.0296296296296296
AEBP1	POU6F2	0.048582995951417
AEBP1	STAT4	0.078125
AEBP1	TAF4B	0.0267175572519084
AEBP1	THRB	0.0703363914373089
AFF4	CBL	0.03125
AFF4	GPBP1L1	0.0398406374501992
AFF4	KLF3	0.0282258064516129
AFF4	RCOR3	0.04375
AFF4	RFX3	0.0323741007194245
AFF4	ZNF281	0.0360655737704918
ARID4A	BTAF1	0.0583153347732181
ARID4A	GOLGB1	0.0405405405405405
ARID4A	GPBP1	0.0473684210526316
ARID4A	GTF2H3	0.0978260869565217
ARID4A	HMG20A	0.0777385159010601
ARID4A	MGA	0.0513698630136986
ARID4A	MSRB2	0.0596026490066225
ARID4A	PA2G4	0.0498687664041995
ARID4A	RB1	0.0291777188328912
ARID4A	SMAD2	0.0292207792207792
ARID4A	TADA2A	0.109090909090909
ARID4A	TAF13	0.0777385159010601
ARID4A	YEATS4	0.0459016393442623
ARID4A	ZFP28	0.0261437908496732
ARID4A	ZNF260	0.074468085106383
ARID4A	ZNF287	0.0552147239263804
ARID4A	ZNF780B	0.0878186968838527
ATF2	BLZF1	0.0466531440162272
ATF2	CSRNP2	0.0416024653312789
ATF2	FOXC2	0.08125
ATF2	GPBP1	0.0789473684210526
ATF2	HIVEP2	0.0912408759124088
ATF2	HMG20A	0.0463483146067416
ATF2	HNRNPAB	0.0946882217090069
ATF2	HSF2	0.185929648241206
ATF2	KAT7	0.0889929742388759
ATF2	KDM1A	0.113131313131313
ATF2	MEF2A	0.0577777777777778
ATF2	MTA3	0.0335305719921105
ATF2	NKX6-2	0.0323679727427598
ATF2	PARK2	0.112280701754386
ATF2	PHTF1	0.107305936073059
ATF2	SLC30A9	0.117127071823204
ATF2	STAT1	0.140776699029126
ATF2	SUPT4H1	0.0325497287522604
ATF2	TAF1B	0.0268456375838926
ATF2	TAF7	0.0678294573643411
ATF2	TSC22D1	0.0364656381486676
ATF2	ZFP28	0.0369515011547344
ATF2	ZNF461	0.0251046025104603
ATF2	ZRANB2	0.0732538330494037
ATF6	BLZF1	0.120743034055728
ATF6	BRD8	0.127586206896552
ATF6	BTAF1	0.0489977728285078
ATF6	FOXC2	0.0310734463276836
ATF6	FUBP1	0.0725490196078431
ATF6	GOLGB1	0.0992555831265509
ATF6	GPBP1	0.0412087912087912
ATF6	HNRNPAB	0.0561056105610561
ATF6	HSF2	0.0564784053156146
ATF6	KAT7	0.0471380471380471
ATF6	MSRB2	0.0273037542662116
ATF6	MYNN	0.0827586206896552
ATF6	NFKB1	0.0440251572327044
ATF6	NR3C1	0.0528169014084507
ATF6	RCOR3	0.0455764075067024
ATF6	REL	0.0649819494584837
ATF6	SLC30A9	0.0387878787878788
ATF6	SMAD5	0.0899653979238754
ATF6	STAT1	0.0711864406779661
ATF6	TAF1B	0.0854092526690391
ATF6	TAF7	0.041994750656168
ATF6	ZNF281	0.196141479099678
ATF6	ZRANB2	0.163814180929095
BCL3	FOXC2	0.0385964912280702
BCL3	HMG20A	0.044
BCL3	ZFP28	0.0813397129186603
BCL3	ZNF207	0.0277777777777778
BCL3	ZNF287	0.0491803278688525
BCL3	ZNF461	0.0269230769230769
BCL3	ZNF780B	0.0313588850174216
BLZF1	BRD8	0.11986301369863
BLZF1	BTAF1	0.0397350993377483
BLZF1	CBL	0.0291545189504373
BLZF1	FOXC2	0.116207951070336
BLZF1	FUBP1	0.0301318267419962
BLZF1	GOLGB1	0.0326340326340326
BLZF1	GPBP1L1	0.0292207792207792
BLZF1	HNRNPAB	0.0561056105610561
BLZF1	HSF2	0.06
BLZF1	KAT7	0.0724137931034483
BLZF1	MEF2A	0.0592105263157895
BLZF1	NFX1	0.0554089709762533
BLZF1	NR3C1	0.0346020761245675
BLZF1	RB1	0.0453257790368272
BLZF1	RCOR3	0.0985915492957746
BLZF1	SLC30A9	0.035024154589372
BLZF1	SMAD2	0.0642857142857143
BLZF1	SMAD5	0.0294117647058824
BLZF1	STAT1	0.112676056338028
BLZF1	TAF7	0.0284974093264249
BLZF1	ZFP28	0.0278745644599303
BLZF1	ZNF281	0.184713375796178
BLZF1	ZNF585A	0.0759493670886076
BLZF1	ZRANB2	0.133333333333333
BRD8	BTAF1	0.0660146699266504
BRD8	FUBP1	0.0666666666666667
BRD8	GOLGB1	0.111716621253406
BRD8	GPBP1	0.0424242424242424
BRD8	GPBP1L1	0.0722433460076046
BRD8	HNRNPAB	0.0326086956521739
BRD8	HSF2	0.044280442804428
BRD8	MYNN	0.041044776119403
BRD8	NFKB1	0.0348432055749129
BRD8	NFX1	0.0369318181818182
BRD8	NR3C1	0.0645161290322581
BRD8	RCOR3	0.0692771084337349
BRD8	REL	0.0833333333333333
BRD8	SLC30A9	0.0365699873896595
BRD8	STAT1	0.056390977443609
BRD8	TULP4	0.0643939393939394
BRD8	ZNF281	0.123333333333333
BRD8	ZRANB2	0.1484375
BTAF1	BTBD8	0.0710526315789474
BTAF1	ELF1	0.036117381489842
BTAF1	GOLGB1	0.0454545454545455
BTAF1	GTF2H3	0.0740072202166065
BTAF1	HMG20A	0.0355029585798817
BTAF1	MGA	0.0311688311688312
BTAF1	MLLT10	0.0418181818181818
BTAF1	MSRB2	0.025
BTAF1	NFKB1	0.0425531914893617
BTAF1	NFX1	0.0282828282828283
BTAF1	NR3C1	0.0329113924050633
BTAF1	RB1	0.0741573033707865
BTAF1	RCOR3	0.0461215932914046
BTAF1	REL	0.0332480818414322
BTAF1	SMAD2	0.0598958333333333
BTAF1	SMAD5	0.026634382566586
BTAF1	TADA2A	0.0458715596330275
BTAF1	ZFP28	0.0439276485788114
BTAF1	ZNF207	0.0454545454545455
BTAF1	ZNF260	0.0452127659574468
BTAF1	ZNF281	0.0456521739130435
BTAF1	ZNF287	0.0457831325301205
BTAF1	ZNF585A	0.0466200466200466
BTAF1	ZNF780B	0.0723981900452489
BTAF1	ZRANB2	0.0502692998204668
BTBD8	ELF1	0.0437956204379562
BTBD8	FOXN2	0.025830258302583
BTBD8	FUBP1	0.036480686695279
BTBD8	MYNN	0.0460251046025105
BTBD8	NFKB1	0.0428015564202335
BTBD8	NR3C1	0.0491071428571429
BTBD8	REL	0.0452488687782805
BTBD8	SMAD2	0.0263157894736842
BTBD8	TULP4	0.045643153526971
BTBD8	ZNF281	0.0657439446366782
CAPN15	DEAF1	0.0616113744075829
CAPN15	DRAP1	0.0389105058365759
CAPN15	FOXA2	0.0285714285714286
CAPN15	GATAD2A	0.0798479087452472
CAPN15	HIC1	0.0380228136882129
CAPN15	LZTS1	0.0663900414937759
CAPN15	ZNF831	0.0781893004115226
CBFA2T2	CBL	0.0261437908496732
CBFA2T2	HINFP	0.032258064516129
CBFA2T2	KMT2B	0.0340425531914894
CBFA2T2	PPARD	0.0267175572519084
CBFA2T2	SUPT6H	0.0318725099601594
CBFA2T2	TCF4	0.044
CBFB	DRAP1	0.0374531835205993
CBFB	FOXN2	0.0374149659863946
CBFB	KDM5A	0.0269461077844311
CBFB	KMT2B	0.038135593220339
CBFB	NKX6-2	0.0401002506265664
CBFB	PPARA	0.0443037974683544
CBFB	REST	0.0344827586206897
CBFB	SPI1	0.0307167235494881
CBFB	TAF13	0.033195020746888
CBFB	TULP4	0.0488721804511278
CBFB	ZNF621	0.0729613733905579
CBL	CSRNP2	0.044806517311609
CBL	FOXC2	0.0755287009063444
CBL	GTF2H3	0.0671140939597315
CBL	HINFP	0.0392156862745098
CBL	HMG20A	0.0300884955752212
CBL	KAT7	0.0272108843537415
CBL	MEF2A	0.0793103448275862
CBL	NFE2L1	0.0255102040816327
CBL	NFX1	0.0741758241758242
CBL	PA2G4	0.0304709141274238
CBL	RB1	0.0344827586206897
CBL	SLC30A9	0.0303766707168894
CBL	SMAD2	0.0321428571428571
CBL	STAT1	0.0549828178694158
CBL	SUPT4H1	0.0851063829787234
CBL	SUPT6H	0.0703703703703704
CBL	ZFP28	0.0592592592592593
CBL	ZNF287	0.0711864406779661
CBL	ZNF461	0.0756578947368421
CBL	ZNF585A	0.0888157894736842
CITED2	FOXP2	0.145985401459854
CITED2	MEF2C	0.104089219330855
CITED2	NR3C1	0.0328467153284672
CITED2	PHTF1	0.0260586319218241
CITED2	SOX9	0.0561797752808989
CITED2	STAT4	0.0925925925925926
CITED2	SUPT4H1	0.0335051546391753
CITED2	TAF4B	0.125
CITED2	TAF6	0.0295081967213115
CITED2	THRB	0.0278551532033426
CNOT7	CSRNP2	0.0920810313075506
CNOT7	FOXC2	0.0258823529411765
CNOT7	GTF2H3	0.060952380952381
CNOT7	HIVEP2	0.0467479674796748
CNOT7	HMG20A	0.0960264900662252
CNOT7	MEF2A	0.0424403183023873
CNOT7	PA2G4	0.113300492610837
CNOT7	PHTF1	0.0387596899224806
CNOT7	RREB1	0.0376470588235294
CNOT7	SLC30A9	0.0438695163104612
CNOT7	SUPT4H1	0.124423963133641
CNOT7	TAF4B	0.0273972602739726
CNOT7	TSC22D1	0.0512820512820513
CNOT7	YEATS4	0.0630372492836676
CNOT7	ZFP28	0.0338983050847458
CNOT7	ZNF215	0.0612813370473538
CNOT7	ZNF287	0.0819672131147541
CNOT7	ZNF461	0.0824468085106383
CNOT7	ZNF483	0.0686868686868687
CNOT7	ZNF585A	0.0300751879699248
CSRNP2	FOXC2	0.0892116182572614
CSRNP2	HIVEP2	0.0307167235494881
CSRNP2	HMG20A	0.027359781121751
CSRNP2	MEF2A	0.0277185501066098
CSRNP2	NFE2L1	0.0896946564885496
CSRNP2	PA2G4	0.04642166344294
CSRNP2	RREB1	0.0412573673870334
CSRNP2	SLC30A9	0.0538860103626943
CSRNP2	SUPT4H1	0.0785046728971963
CSRNP2	SUPT6H	0.0338600451467269
CSRNP2	TRIM28	0.0357142857142857
CSRNP2	ZFP28	0.0508083140877598
CSRNP2	ZNF287	0.0452586206896552
CSRNP2	ZNF461	0.0643776824034335
DEAF1	DRAP1	0.114713216957606
DEAF1	GATAD2A	0.0311111111111111
DEAF1	HCFC1	0.168981481481481
DEAF1	HIRA	0.0640176600441501
DEAF1	LMO4	0.0435835351089588
DEAF1	LZTR1	0.0504587155963303
DEAF1	LZTS1	0.184281842818428
DEAF1	NEUROD1	0.0368550368550369
DEAF1	NEUROD2	0.0894854586129754
DEAF1	NR3C2	0.027027027027027
DEAF1	TAF6	0.0522727272727273
DEAF1	YY1	0.081419624217119
DEAF1	ZBTB18	0.0693069306930693
DEAF1	ZNF831	0.0702179176755448
DLX4	FOXA2	0.0761523046092184
DLX4	HIC1	0.0817307692307692
DLX4	HNF1A	0.0518867924528302
DLX4	MYBL2	0.0519713261648745
DLX4	TBX6	0.0824742268041237
DLX4	TCF15	0.119565217391304
DRAP1	HCFC1	0.0285714285714286
DRAP1	HIRA	0.041522491349481
DRAP1	LHX6	0.026431718061674
DRAP1	LZTR1	0.0452830188679245
DRAP1	LZTS1	0.0622406639004149
DRAP1	TAF13	0.0258620689655172
DRAP1	TAF6	0.0291970802919708
DRAP1	YY1	0.053125
E2F2	ELF3	0.134715025906736
E2F2	GATA4	0.0847457627118644
E2F2	MLLT10	0.0514905149051491
E2F2	PAX7	0.0771704180064309
E2F2	RUNX3	0.109004739336493
E2F2	SIM1	0.0694444444444444
ELF1	KDM5A	0.0366197183098592
ELF1	PPARA	0.0289855072463768
ELF1	SPI1	0.0315457413249211
ELF1	ST18	0.0724137931034483
ELF1	STAT2	0.0318021201413428
ELF1	TFEC	0.0679611650485437
ELF1	ZNF3	0.0551470588235294
ELF3	GATA4	0.118143459915612
ELF3	MLLT10	0.0906593406593407
ELF3	PAX7	0.142857142857143
ELF3	RUNX3	0.130232558139535
ELF3	SIM1	0.100694444444444
FOXA2	HIC1	0.123076923076923
FOXA2	HNF1A	0.0494186046511628
FOXA2	MYBL2	0.0524109014675052
FOXA2	TBX6	0.0876623376623377
FOXA2	TCF15	0.12565445026178
FOXC2	GTF2H3	0.0723684210526316
FOXC2	HMG20A	0.0402802101576182
FOXC2	HNRNPAB	0.0385852090032154
FOXC2	HSF2	0.114583333333333
FOXC2	KAT7	0.0979020979020979
FOXC2	MEF2A	0.132404181184669
FOXC2	NFX1	0.0333333333333333
FOXC2	PARK2	0.0298507462686567
FOXC2	RB1	0.0276243093922652
FOXC2	RCOR3	0.0261096605744125
FOXC2	SLC30A9	0.148197596795728
FOXC2	SMAD2	0.0636042402826855
FOXC2	STAT1	0.16
FOXC2	SUPT4H1	0.0714285714285714
FOXC2	SUPT6H	0.0308219178082192
FOXC2	TAF7	0.0471204188481675
FOXC2	ZFP28	0.116104868913858
FOXC2	ZNF281	0.0901162790697674
FOXC2	ZNF287	0.138888888888889
FOXC2	ZNF461	0.0527950310559006
FOXC2	ZNF585A	0.0993589743589744
FOXC2	ZRANB2	0.0573951434878587
FOXJ1	KLF3	0.060790273556231
FOXJ1	MEF2C	0.0263157894736842
FOXJ1	TBR1	0.0352564102564103
FOXJ1	TP63	0.151408450704225
FOXN2	FUBP1	0.029296875
FOXN2	GOLGB1	0.0266990291262136
FOXN2	REL	0.0299625468164794
FOXN2	REST	0.0398550724637681
FOXN2	ST18	0.074468085106383
FOXN2	TULP4	0.0647482014388489
FOXN2	ZNF281	0.032258064516129
FOXN2	ZNF3	0.0689655172413793
FOXN2	ZNF621	0.0308880308880309
FOXP2	MEF2C	0.0766283524904215
FOXP2	NEUROD1	0.0321285140562249
FOXP2	NEUROD2	0.0420711974110032
FOXP2	NR3C1	0.0308880308880309
FOXP2	SOX9	0.0390625
FOXP2	STAT4	0.0488721804511278
FOXP2	TADA2A	0.0294117647058824
FOXP2	TAF4B	0.0264150943396226
FUBP1	GOLGB1	0.103690685413005
FUBP1	GPBP1	0.0542056074766355
FUBP1	GPBP1L1	0.0265848670756646
FUBP1	HNRNPAB	0.0587002096436059
FUBP1	KAT7	0.0269151138716356
FUBP1	MYNN	0.0549682875264271
FUBP1	NFKB1	0.0884210526315789
FUBP1	REL	0.0835214446952596
FUBP1	SLC30A9	0.042
FUBP1	SMAD5	0.0660980810234542
FUBP1	TAF1B	0.0403397027600849
FUBP1	TAF7	0.0639853747714808
FUBP1	TULP4	0.0659574468085106
FUBP1	ZNF281	0.0732177263969171
GATA4	HINFP	0.03125
GATA4	MLLT10	0.0637254901960784
GATA4	PAX7	0.0612813370473538
GATA4	RUNX3	0.115537848605578
GATA4	SIM1	0.0662650602409639
GATA4	TCF15	0.0319767441860465
GATA4	ZNF207	0.0383275261324042
GATAD2A	HCFC1	0.0757097791798107
GATAD2A	KLF3	0.033210332103321
GATAD2A	KMT2B	0.0329218106995885
GATAD2A	LZTR1	0.0462633451957295
GATAD2A	LZTS1	0.0963855421686747
GATAD2A	NEUROD1	0.0445344129554656
GATAD2A	NEUROD2	0.0555555555555556
GATAD2A	NR3C2	0.0377358490566038
GATAD2A	POU6F2	0.052
GATAD2A	PPARD	0.0335820895522388
GATAD2A	SOX9	0.0389105058365759
GATAD2A	ZNF831	0.053030303030303
GOLGB1	GPBP1	0.0337078651685393
GOLGB1	GPBP1L1	0.0310880829015544
GOLGB1	HNRNPAB	0.05249343832021
GOLGB1	HSF2	0.0336787564766839
GOLGB1	KAT7	0.0397877984084881
GOLGB1	MSRB2	0.0465753424657534
GOLGB1	NFKB1	0.058974358974359
GOLGB1	REL	0.122388059701493
GOLGB1	SLC30A9	0.0422222222222222
GOLGB1	SMAD5	0.03125
GOLGB1	STAT1	0.0284974093264249
GOLGB1	TAF1B	0.0633608815426997
GOLGB1	TAF7	0.052863436123348
GOLGB1	TULP4	0.115168539325843
GOLGB1	ZNF281	0.0486111111111111
GOLGB1	ZRANB2	0.0857699805068226
GPBP1	GTF2H3	0.0307377049180328
GPBP1	HMG20A	0.0592334494773519
GPBP1	HNRNPAB	0.0941558441558442
GPBP1	HSF2	0.0702875399361022
GPBP1	KAT7	0.0347003154574132
GPBP1	KDM1A	0.078125
GPBP1	MSRB2	0.0635451505016722
GPBP1	NR3C1	0.025974025974026
GPBP1	PHTF1	0.029585798816568
GPBP1	SLC30A9	0.0911360799001248
GPBP1	SMAD2	0.0396039603960396
GPBP1	STAT1	0.0741935483870968
GPBP1	TADA2A	0.0282485875706215
GPBP1	TAF1B	0.0769230769230769
GPBP1	TAF7	0.0923482849604222
GPBP1	TULP4	0.0309597523219814
GPBP1	YEATS4	0.0427631578947368
GPBP1	ZNF281	0.0263852242744063
GPBP1	ZNF780B	0.0296495956873315
GPBP1	ZRANB2	0.0357142857142857
GPBP1L1	RCOR3	0.0987261146496815
GPBP1L1	REL	0.0504201680672269
GPBP1L1	STAT2	0.0318725099601594
GPBP1L1	TULP4	0.0383141762452107
GPBP1L1	ZNF281	0.0447284345047923
GPBP1L1	ZRANB2	0.0435835351089588
GTF2H3	HMG20A	0.122448979591837
GTF2H3	MEF2A	0.0904645476772616
GTF2H3	MSRB2	0.0759493670886076
GTF2H3	NFX1	0.0650406504065041
GTF2H3	PA2G4	0.112334801762115
GTF2H3	SLC30A9	0.0571120689655172
GTF2H3	SMAD2	0.140540540540541
GTF2H3	STAT1	0.0328638497652582
GTF2H3	SUPT4H1	0.056640625
GTF2H3	SUPT6H	0.0820512820512821
GTF2H3	TAF13	0.0275689223057644
GTF2H3	TAF7	0.0378486055776892
GTF2H3	TCF4	0.0316301703163017
GTF2H3	YEATS4	0.0871794871794872
GTF2H3	ZFP28	0.11436170212766
GTF2H3	ZNF207	0.034324942791762
GTF2H3	ZNF260	0.0355329949238579
GTF2H3	ZNF287	0.200534759358289
GTF2H3	ZNF461	0.0874704491725768
GTF2H3	ZNF585A	0.148514851485149
GTF2H3	ZNF780B	0.116438356164384
HCFC1	HIRA	0.0405797101449275
HCFC1	KMT2B	0.0354609929078014
HCFC1	LZTR1	0.0339506172839506
HCFC1	LZTS1	0.125448028673835
HCFC1	NEUROD1	0.0565371024734982
HCFC1	NEUROD2	0.0898203592814371
HCFC1	PPARD	0.0529801324503311
HCFC1	TAF6	0.0303030303030303
HCFC1	TRIM28	0.0362116991643454
HCFC1	YY1	0.036745406824147
HCFC1	ZBTB18	0.0655172413793104
HCFC1	ZNF831	0.0598006644518272
HIC1	HNF1A	0.0458015267175573
HIC1	MYBL2	0.0401002506265664
HIC1	TBX6	0.0782608695652174
HIC1	TCF15	0.120915032679739
HINFP	NFX1	0.0518731988472622
HINFP	PAX7	0.0273224043715847
HINFP	RB1	0.04375
HINFP	RCOR3	0.0380116959064327
HINFP	RUNX3	0.0338345864661654
HINFP	SIM1	0.0386904761904762
HINFP	STAT2	0.0426356589147287
HINFP	TCF15	0.0294117647058824
HIRA	LZTR1	0.0871080139372822
HIRA	NFE2L1	0.0641711229946524
HIRA	PA2G4	0.0574712643678161
HIRA	PARK2	0.0263736263736264
HIRA	SUPT6H	0.0401459854014599
HIRA	TAF13	0.0380228136882129
HIRA	TAF6	0.0427631578947368
HIRA	TCF4	0.028673835125448
HIRA	TRIM28	0.0325443786982249
HIRA	TSC22D1	0.0269299820466786
HIRA	YY1	0.0941176470588235
HIRA	ZNF483	0.0620525059665871
HIVEP2	HMG20A	0.054858934169279
HIVEP2	HSF2	0.0638297872340425
HIVEP2	KDM1A	0.0620842572062084
HIVEP2	LMO4	0.0354223433242507
HIVEP2	MTA3	0.0272727272727273
HIVEP2	PARK2	0.0933852140077821
HIVEP2	PHTF1	0.0376884422110553
HIVEP2	RREB1	0.0736342042755344
HIVEP2	SLC30A9	0.0574324324324324
HIVEP2	TAF4B	0.0575342465753425
HIVEP2	TBR1	0.0251396648044693
HIVEP2	THRB	0.0565610859728507
HIVEP2	TP63	0.0305555555555556
HIVEP2	TSC22D1	0.0970394736842105
HIVEP2	ZFP28	0.0385674931129477
HIVEP2	ZNF215	0.107344632768362
HIVEP2	ZNF483	0.0609037328094303
HMG20A	HSF2	0.0642023346303502
HMG20A	KDM1A	0.0485762144053601
HMG20A	MEF2A	0.0657640232108317
HMG20A	MLLT10	0.0251479289940828
HMG20A	MSRB2	0.0536779324055666
HMG20A	NFX1	0.0413907284768212
HMG20A	PA2G4	0.0873440285204991
HMG20A	PHTF1	0.0351201478743068
HMG20A	SLC30A9	0.0870870870870871
HMG20A	SMAD2	0.0582329317269076
HMG20A	STAT1	0.0380952380952381
HMG20A	SUPT4H1	0.0857142857142857
HMG20A	SUPT6H	0.0394477317554241
HMG20A	TADA2A	0.0491803278688525
HMG20A	TAF13	0.0404040404040404
HMG20A	TAF4B	0.0430528375733855
HMG20A	TAF7	0.0485762144053601
HMG20A	TCF4	0.0311890838206628
HMG20A	TSC22D1	0.0290771175726928
HMG20A	YEATS4	0.0840163934426229
HMG20A	ZFP28	0.112526539278132
HMG20A	ZNF287	0.163865546218487
HMG20A	ZNF461	0.0541044776119403
HMG20A	ZNF483	0.0504587155963303
HMG20A	ZNF585A	0.079696394686907
HMG20A	ZNF780B	0.116541353383459
HNF1A	TBX6	0.0472103004291846
HNF1A	TCF15	0.059375
HNRNPAB	HSF2	0.0574712643678161
HNRNPAB	KAT7	0.116182572614108
HNRNPAB	KDM1A	0.0441176470588235
HNRNPAB	MSRB2	0.065843621399177
HNRNPAB	SLC30A9	0.0983827493261455
HNRNPAB	STAT1	0.141666666666667
HNRNPAB	TAF1B	0.052
HNRNPAB	TAF7	0.145161290322581
HNRNPAB	TULP4	0.0300751879699248
HNRNPAB	ZNF281	0.103678929765886
HNRNPAB	ZRANB2	0.0585365853658537
HSF2	KAT7	0.0987654320987654
HSF2	KDM1A	0.131410256410256
HSF2	MEF2A	0.0570342205323194
HSF2	PARK2	0.058252427184466
HSF2	PHTF1	0.0789473684210526
HSF2	SLC30A9	0.14992927864215
HSF2	STAT1	0.214285714285714
HSF2	TAF1B	0.069672131147541
HSF2	TAF7	0.131410256410256
HSF2	ZFP28	0.0502092050209205
HSF2	ZNF281	0.0445859872611465
HSF2	ZNF287	0.0293040293040293
HSF2	ZRANB2	0.104859335038363
KAT7	KDM1A	0.0613496932515337
KAT7	MEF2A	0.05859375
KAT7	NFX1	0.0264705882352941
KAT7	SLC30A9	0.0818791946308725
KAT7	STAT1	0.188340807174888
KAT7	TAF1B	0.0539419087136929
KAT7	TAF7	0.0712074303405573
KAT7	ZNF281	0.088135593220339
KAT7	ZRANB2	0.0981912144702842
KDM1A	MTA3	0.0411311053984576
KDM1A	PARK2	0.0404040404040404
KDM1A	PHTF1	0.0517241379310345
KDM1A	SLC30A9	0.0721153846153846
KDM1A	STAT1	0.08
KDM1A	TAF1B	0.0725552050473186
KDM1A	TAF7	0.104859335038363
KDM1A	ZRANB2	0.0623700623700624
KDM5A	SUPT6H	0.025974025974026
KDM5A	TADA2A	0.028169014084507
KDM5A	TAF13	0.027027027027027
KDM5A	ZNF260	0.0307167235494881
KLF12	MTA3	0.0689655172413793
KLF12	NKX6-2	0.0623306233062331
KLF12	NR3C2	0.041522491349481
KLF12	PHTF1	0.0627450980392157
KLF12	TRPS1	0.0288065843621399
KLF12	TSC22D1	0.0692464358452139
KLF3	LHX6	0.0502283105022831
KLF3	NR3C2	0.0299003322259136
KLF3	POU6F2	0.0945945945945946
KLF3	PPARD	0.0321285140562249
KMT2B	LZTR1	0.0425531914893617
KMT2B	NOTCH1	0.0373831775700935
KMT2B	STAT2	0.0418604651162791
KMT2B	TRIM28	0.0291970802919708
LHX6	LZTS1	0.0276497695852535
LHX6	MEF2C	0.0311111111111111
LHX6	POU6F2	0.0441176470588235
LHX6	STAT4	0.036036036036036
LHX6	TAF6	0.0418410041841004
LHX6	THRB	0.0629370629370629
LMO4	LZTS1	0.132075471698113
LMO4	MTA3	0.0443686006825939
LMO4	NEUROD1	0.0817307692307692
LMO4	NR3C2	0.0839416058394161
LMO4	TAF6	0.0390625
LMO4	TCF4	0.0350877192982456
LMO4	TSC22D1	0.0255905511811024
LMO4	YY1	0.0255591054313099
LMO4	ZBTB18	0.0262008733624454
LZTR1	NFE2L1	0.0331491712707182
LZTR1	TAF13	0.0289256198347107
LZTR1	TRIM28	0.0551948051948052
LZTR1	YY1	0.0841121495327103
LZTS1	NEUROD1	0.110576923076923
LZTS1	NEUROD2	0.0842490842490843
LZTS1	NR3C2	0.0341296928327645
LZTS1	TAF6	0.0264150943396226
LZTS1	ZBTB18	0.0758928571428571
LZTS1	ZNF831	0.120535714285714
MEF2A	NFX1	0.0746268656716418
MEF2A	NR3C1	0.0318725099601594
MEF2A	SLC30A9	0.0806878306878307
MEF2A	SMAD2	0.121739130434783
MEF2A	STAT1	0.0909090909090909
MEF2A	SUPT4H1	0.12202380952381
MEF2A	YEATS4	0.092436974789916
MEF2A	ZFP28	0.0625
MEF2A	ZNF207	0.0285714285714286
MEF2A	ZNF287	0.11328125
MEF2A	ZNF461	0.0647482014388489
MEF2A	ZNF585A	0.209677419354839
MEF2A	ZNF780B	0.0252365930599369
MEF2C	NR3C1	0.0593220338983051
MEF2C	POU6F2	0.0515021459227468
MEF2C	STAT4	0.139130434782609
MEF2C	TADA2A	0.0492957746478873
MEF2C	TAF4B	0.0580912863070539
MEF2C	THRB	0.0599369085173502
MGA	REL	0.027906976744186
MGA	TADA2A	0.05
MGA	ZNF260	0.0396039603960396
MLLT10	PAX7	0.0469387755102041
MLLT10	RUNX3	0.0701298701298701
MLLT10	SIM1	0.0681318681318681
MLLT10	TADA2A	0.0369515011547344
MLLT10	TCF15	0.0339702760084926
MLLT10	ZNF260	0.0265957446808511
MSRB2	PA2G4	0.0631229235880399
MSRB2	SLC30A9	0.0473684210526316
MSRB2	SMAD2	0.062780269058296
MSRB2	STAT1	0.0408163265306122
MSRB2	TAF13	0.0663507109004739
MSRB2	TAF1B	0.0338983050847458
MSRB2	TAF7	0.0700636942675159
MSRB2	TULP4	0.0365853658536585
MSRB2	YEATS4	0.0482456140350877
MSRB2	ZFP28	0.0353982300884956
MSRB2	ZNF287	0.056
MSRB2	ZNF585A	0.0257352941176471
MSRB2	ZNF780B	0.0592334494773519
MTA3	NEUROD1	0.03125
MTA3	NKX6-2	0.0599078341013825
MTA3	NR3C2	0.0573065902578797
MTA3	PARK2	0.0427350427350427
MTA3	PPARD	0.0394736842105263
MTA3	RFX3	0.0668693009118541
MTA3	TCF4	0.0301003344481605
MTA3	TSC22D1	0.031304347826087
MTA3	YY1	0.0708446866485014
MYBL2	TBX6	0.0784313725490196
MYBL2	TCF15	0.050328227571116
MYNN	NFKB1	0.0402930402930403
MYNN	NR3C1	0.0458333333333333
MYNN	REL	0.0421940928270042
MYNN	SMAD5	0.0470588235294118
MYNN	TAF1B	0.0447154471544715
MYNN	TAF7	0.0264705882352941
MYNN	TULP4	0.0307692307692308
MYNN	ZNF260	0.0305676855895196
MYNN	ZNF281	0.0657894736842105
MYNN	ZRANB2	0.0288461538461538
MYRF	NKX6-2	0.0736842105263158
MYRF	NOTCH1	0.0810810810810811
MYRF	ST18	0.0642458100558659
MYRF	ZNF3	0.0593471810089021
MYRF	ZNF621	0.0329341317365269
NEUROD1	NEUROD2	0.151639344262295
NEUROD1	NR3C2	0.099236641221374
NEUROD1	POU6F2	0.0424528301886792
NEUROD1	ZBTB18	0.118811881188119
NEUROD1	ZNF831	0.0535714285714286
NEUROD2	NR3C2	0.0996884735202492
NEUROD2	POU6F2	0.0671641791044776
NEUROD2	PPARD	0.0830324909747292
NEUROD2	RFX3	0.0534591194968553
NEUROD2	ZBTB18	0.0858208955223881
NEUROD2	ZNF831	0.0487804878048781
NFE2L1	PA2G4	0.036144578313253
NFE2L1	PARK2	0.0752032520325203
NFE2L1	SUPT6H	0.0515151515151515
NFE2L1	TAF6	0.061624649859944
NFE2L1	TRIM28	0.126027397260274
NFE2L1	YY1	0.028436018957346
NFKB1	REL	0.122881355932203
NFKB1	SMAD5	0.0555555555555556
NFKB1	TULP4	0.0792452830188679
NFKB1	ZNF281	0.0458715596330275
NFX1	NR3C1	0.0401234567901235
NFX1	RB1	0.0738786279683377
NFX1	RCOR3	0.0541871921182266
NFX1	SMAD2	0.0632911392405063
NFX1	SUPT4H1	0.0388127853881279
NFX1	SUPT6H	0.0306748466257669
NFX1	TADA2A	0.0294117647058824
NFX1	ZFP28	0.0438871473354232
NFX1	ZNF207	0.0397727272727273
NFX1	ZNF287	0.0461095100864553
NFX1	ZNF461	0.03601108033241
NFX1	ZNF585A	0.131736526946108
NFX1	ZNF780B	0.0522193211488251
NKX6-2	NOTCH1	0.037037037037037
NKX6-2	PHTF1	0.0420792079207921
NKX6-2	REST	0.041994750656168
NKX6-2	RREB1	0.0697674418604651
NKX6-2	TBR1	0.0416666666666667
NKX6-2	THRB	0.0259179265658747
NKX6-2	TSC22D1	0.113861386138614
NKX6-2	ZNF215	0.0752688172043011
NKX6-2	ZNF621	0.0443213296398892
NOTCH1	PPARA	0.0336700336700337
NOTCH1	REST	0.051063829787234
NOTCH1	ST18	0.02734375
NOTCH1	ZNF621	0.0318181818181818
NR3C1	REL	0.0311111111111111
NR3C1	SMAD2	0.0585585585585586
NR3C1	TADA2A	0.0597014925373134
NR3C1	TULP4	0.0284552845528455
NR3C1	YEATS4	0.0580357142857143
NR3C1	ZNF281	0.0582191780821918
NR3C1	ZNF585A	0.0259259259259259
NR3C1	ZNF831	0.025
NR3C1	ZRANB2	0.0376884422110553
NR3C2	POU6F2	0.140077821011673
NR3C2	PPARD	0.0442176870748299
NR3C2	RFX3	0.0332326283987915
NR3C2	TCF4	0.0528169014084507
NR3C2	TRPS1	0.0334448160535117
NR3C2	YY1	0.0294906166219839
NR3C2	ZBTB18	0.0875912408759124
PA2G4	SLC30A9	0.045346062052506
PA2G4	SMAD2	0.053156146179402
PA2G4	SUPT4H1	0.0405727923627685
PA2G4	SUPT6H	0.0673400673400673
PA2G4	TAF13	0.0338983050847458
PA2G4	TAF7	0.04
PA2G4	TRIM28	0.0467032967032967
PA2G4	YEATS4	0.0459016393442623
PA2G4	YY1	0.0412371134020619
PA2G4	ZNF287	0.109677419354839
PA2G4	ZNF461	0.0410557184750733
PA2G4	ZNF483	0.0767494356659142
PA2G4	ZNF585A	0.0286532951289398
PA2G4	ZNF780B	0.0491803278688525
PARK2	PHTF1	0.0490654205607477
PARK2	RREB1	0.0317124735729387
PARK2	SLC30A9	0.067907995618839
PARK2	STAT1	0.0407673860911271
PARK2	TAF7	0.0596707818930041
PARK2	TRIM28	0.0457516339869281
PARK2	TSC22D1	0.0749235474006116
PARK2	YY1	0.041407867494824
PARK2	ZNF215	0.0313253012048193
PAX7	RUNX3	0.121875
PAX7	SIM1	0.0934343434343434
PAX7	TCF15	0.0333333333333333
PHTF1	SLC30A9	0.0429292929292929
PHTF1	STAT1	0.043956043956044
PHTF1	TAF7	0.0252100840336134
PHTF1	TSC22D1	0.0355140186915888
POU6F2	PPARD	0.111111111111111
POU6F2	STAT4	0.0340425531914894
POU6F2	TRPS1	0.0431034482758621
POU6F2	ZBTB18	0.03125
PPARA	REST	0.033112582781457
PPARA	SMAD5	0.032258064516129
PPARA	SOX9	0.0557491289198606
PPARA	TRPS1	0.0641891891891892
PPARA	ZNF260	0.0471014492753623
PPARD	RFX3	0.0471014492753623
PPARD	TRIM28	0.0266666666666667
PPARD	TRPS1	0.0666666666666667
PPARD	ZBTB18	0.0337552742616034
RB1	RCOR3	0.041994750656168
RB1	SMAD2	0.0590277777777778
RB1	SMAD5	0.0287539936102236
RB1	ZFP28	0.0342465753424658
RB1	ZNF207	0.0534591194968553
RB1	ZNF260	0.0505415162454874
RB1	ZNF287	0.0278637770897833
RB1	ZNF585A	0.077639751552795
RB1	ZNF780B	0.0420168067226891
RCOR3	SMAD5	0.0393939393939394
RCOR3	STAT2	0.0375
RCOR3	ZNF207	0.0318840579710145
RCOR3	ZNF281	0.0638297872340425
RCOR3	ZNF585A	0.0279329608938547
RCOR3	ZRANB2	0.0792291220556745
REL	SMAD5	0.087719298245614
REL	TULP4	0.131818181818182
REL	ZNF281	0.0304054054054054
REL	ZRANB2	0.0487179487179487
REST	SOX9	0.0253164556962025
REST	ZNF621	0.12621359223301
RFX3	TCF4	0.0446096654275093
RFX3	TRPS1	0.043010752688172
RREB1	TAF4B	0.0434782608695652
RREB1	TBR1	0.0353356890459364
RREB1	THRB	0.0396825396825397
RREB1	TP63	0.0879120879120879
RREB1	TSC22D1	0.12952380952381
RREB1	ZNF215	0.123674911660777
RREB1	ZNF461	0.029940119760479
RREB1	ZNF483	0.0787037037037037
RUNX3	SIM1	0.114093959731544
RUNX3	ZNF207	0.0298507462686567
SIM1	TCF15	0.0251889168765743
SLC30A9	SMAD2	0.0517241379310345
SLC30A9	STAT1	0.139044943820225
SLC30A9	SUPT4H1	0.0641773628938156
SLC30A9	TAF1B	0.0512483574244415
SLC30A9	TAF7	0.152454780361757
SLC30A9	YEATS4	0.0405759162303665
SLC30A9	ZFP28	0.050531914893617
SLC30A9	ZNF281	0.0690505548705302
SLC30A9	ZNF287	0.080368906455863
SLC30A9	ZNF461	0.0479192938209332
SLC30A9	ZNF585A	0.0450563204005006
SLC30A9	ZNF780B	0.0250297973778308
SLC30A9	ZRANB2	0.0824972129319955
SMAD2	STAT1	0.045643153526971
SMAD2	SUPT4H1	0.0382352941176471
SMAD2	SUPT6H	0.0263157894736842
SMAD2	TADA2A	0.0253623188405797
SMAD2	TAF7	0.0373831775700935
SMAD2	YEATS4	0.102803738317757
SMAD2	ZFP28	0.0596330275229358
SMAD2	ZNF281	0.0335570469798658
SMAD2	ZNF287	0.149779735682819
SMAD2	ZNF461	0.0342205323193916
SMAD2	ZNF585A	0.179487179487179
SMAD2	ZNF780B	0.0711743772241993
SMAD5	ZNF260	0.025974025974026
SMAD5	ZNF281	0.0383386581469649
SMAD5	ZRANB2	0.0337349397590361
SOX9	STAT4	0.051063829787234
SOX9	TAF4B	0.0480349344978166
SPI1	TFEC	0.199248120300752
ST18	STAT2	0.03515625
ST18	ZNF3	0.106382978723404
ST18	ZNF621	0.0553191489361702
ST18	ZNF831	0.0305343511450382
STAT1	SUPT4H1	0.0334261838440111
STAT1	TAF1B	0.0528455284552846
STAT1	TAF7	0.117834394904459
STAT1	ZFP28	0.0418410041841004
STAT1	ZNF281	0.0866666666666667
STAT1	ZNF287	0.0568181818181818
STAT1	ZNF461	0.0320284697508897
STAT1	ZNF585A	0.0315789473684211
STAT1	ZRANB2	0.108247422680412
STAT2	ZNF3	0.0299145299145299
STAT4	TADA2A	0.0313588850174216
STAT4	TAF4B	0.0952380952380952
STAT4	THRB	0.0774193548387097
SUPT4H1	SUPT6H	0.0261627906976744
SUPT4H1	TAF4B	0.0286532951289398
SUPT4H1	YEATS4	0.0471976401179941
SUPT4H1	ZFP28	0.0606060606060606
SUPT4H1	ZNF287	0.12094395280236
SUPT4H1	ZNF461	0.107648725212465
SUPT4H1	ZNF585A	0.106442577030812
SUPT6H	TRIM28	0.0492957746478873
SUPT6H	ZFP28	0.0694444444444444
SUPT6H	ZNF287	0.0785123966942149
SUPT6H	ZNF461	0.0666666666666667
SUPT6H	ZNF585A	0.0298507462686567
SUPT6H	ZNF780B	0.0273037542662116
TADA2A	TAF13	0.0711462450592885
TADA2A	TAF4B	0.03584229390681
TADA2A	YEATS4	0.0594795539033457
TADA2A	ZNF260	0.0386100386100386
TADA2A	ZNF780B	0.0606060606060606
TAF13	ZNF780B	0.0321428571428571
TAF1B	TAF7	0.0967741935483871
TAF1B	ZNF281	0.0327868852459016
TAF1B	ZRANB2	0.0798969072164948
TAF4B	THRB	0.0616883116883117
TAF4B	TP63	0.0266666666666667
TAF4B	YEATS4	0.0476190476190476
TAF4B	ZNF483	0.0610079575596817
TAF6	THRB	0.0382352941176471
TAF6	YY1	0.0382352941176471
TAF7	TRIM28	0.0311688311688312
TAF7	YY1	0.0268948655256724
TAF7	ZFP28	0.0280373831775701
TAF7	ZNF281	0.0738786279683377
TAF7	ZNF287	0.0495626822157434
TAF7	ZRANB2	0.0623700623700624
TBR1	THRB	0.0440677966101695
TBR1	TP63	0.0443349753694581
TBR1	ZNF483	0.0353260869565217
TBX6	TCF15	0.0868055555555556
TCF4	TSC22D1	0.0376984126984127
TCF4	YY1	0.059016393442623
TCF4	ZFP28	0.0639269406392694
TCF4	ZNF461	0.0378787878787879
THRB	TP63	0.0365448504983389
THRB	TSC22D1	0.0252951096121417
THRB	ZNF215	0.0537974683544304
THRB	ZNF483	0.0456521739130435
TP63	TSC22D1	0.0556701030927835
TP63	ZNF215	0.0440528634361234
TP63	ZNF483	0.0635359116022099
TRIM28	TRPS1	0.0264900662251656
TRIM28	YY1	0.0519125683060109
TRPS1	ZNF260	0.0265486725663717
TSC22D1	YY1	0.0410958904109589
TSC22D1	ZBTB18	0.029585798816568
TSC22D1	ZNF215	0.156182212581345
TSC22D1	ZNF483	0.062402496099844
TULP4	ZNF281	0.0349206349206349
TULP4	ZNF621	0.0299145299145299
TULP4	ZRANB2	0.036144578313253
YEATS4	ZNF287	0.0867768595041322
YEATS4	ZNF585A	0.0651340996168582
YEATS4	ZNF780B	0.0520833333333333
YY1	ZNF483	0.0299785867237687
ZFP28	ZNF207	0.0398406374501992
ZFP28	ZNF287	0.15695067264574
ZFP28	ZNF461	0.0890688259109312
ZFP28	ZNF585A	0.0963855421686747
ZFP28	ZNF780B	0.0797101449275362
ZFP28	ZRANB2	0.0380710659898477
ZNF207	ZNF585A	0.0303030303030303
ZNF215	ZNF461	0.0327272727272727
ZNF215	ZNF483	0.137254901960784
ZNF260	ZNF780B	0.0323741007194245
ZNF281	ZRANB2	0.130232558139535
ZNF287	ZNF461	0.107407407407407
ZNF287	ZNF585A	0.122222222222222
ZNF287	ZNF780B	0.100671140939597
ZNF3	ZNF831	0.025
ZNF461	ZNF483	0.0334928229665072
ZNF461	ZNF585A	0.0827586206896552
ZNF461	ZNF780B	0.0495356037151703
ZNF585A	ZNF780B	0.0958466453674121
ZNF621	ZNF831	0.0263157894736842
