# Supplementary material for: Alzheimer’s disease master regulators analysis: search for potential molecular targets and drug repositioning candidates
Source: Alzheimers Res Ther. 2018 Jun 23;10:59. doi: 10.1186/s13195-018-0394-7 (PMC6015462; doi:10.1186/s13195-018-0394-7)
Supplement: Supplementary file 3 — Table S2. Master regulators analysis results. (XLSX 23 kb) [file 13195_2018_394_MOESM3_ESM.xlsx]

## Sheet: MRA_full_table
Master Regulators Analysis Results
Regulatory unit	Universe.Size	Regulon.Size	Adjusted.Pvalue_GSE5281	Adjusted.Pvalue_GSE29378	Adjusted.Pvalue_GSE36980	Adjusted.Pvalue_GSE48350
AEBP1	20311	146	1	3.8e-13	3.6e-17	0.0013
ATF2	20311	335	1.3e-21	1	5.8e-55	2.5e-14
CNOT7	20311	252	2.4e-15	1	6.5e-78	2.4e-35
CSRNP2	20311	341	5.3e-14	1	1.1e-121	8.9e-47
DEAF1	20311	314	2.1e-07	1	6.6e-31	9.5e-08
FOXC2	20311	184	3e-07	1	9.3e-29	1.2e-06
HIVEP2	20311	263	0.0095	1	3.1e-72	1.2e-25
HMG20A	20311	410	8.8e-24	1	4.2e-23	1.5e-08
HNRNPAB	20311	139	1.5e-09	1	9.4e-09	0.047
HSF2	20311	137	3e-07	1	1e-17	8.7e-05
KAT7	20311	130	7.8e-08	1	3e-06	0.0026
KDM1A	20311	216	3.2e-09	1	4.6e-06	0.00032
MEF2A	20311	141	0.00017	1	9.3e-14	0.0078
MTA3	20311	189	0.006	1	1.9e-23	1.2e-10
NFE2L1	20311	230	5.3e-06	1	1.5e-27	0.00013
PA2G4	20311	200	1.3e-13	1	3.9e-25	0.00063
PARK2	20311	299	4.8e-17	1	7.7e-79	4.7e-41
PHTF1	20311	150	1.8e-05	1	3.5e-23	3.7e-19
RREB1	20311	189	0.0033	0.44	1.3e-27	1.9e-28
SLC30A9	20311	676	2.3e-30	1	3.2e-125	3.2e-22
STAT1	20311	135	2.2e-08	1	3.9e-16	0.0092
SUPT4H1	20311	236	2.5e-10	1	8e-50	1.8e-10
TAF6	20311	149	3.2e-07	1	8.1e-36	0.0017
TAF7	20311	216	4.8e-11	1	8.4e-21	1.3e-05
TP63	20311	108	0.019	1	4.5e-06	1e-08
TRIM28	20311	181	4.6e-07	1	1.5e-10	0.014
TSC22D1	20311	404	6.3e-16	1	4.7e-120	4.2e-62
YEATS4	20311	119	2.1e-06	1	6e-09	0.037
YY1	20311	204	2.3e-08	1	2.4e-19	0.0001
ZBTB18	20311	118	0.00056	1	3.3e-29	0.0001
ZNF215	20311	129	1.6e-06	1	1.2e-37	4.3e-29
ZNF287	20311	144	0.00025	1	4.9e-11	0.0011
ZNF461	20311	155	0.0009	1	3.1e-08	0.00013
ZNF483	20311	277	3.9e-13	1	1.5e-28	5.7e-28

## Sheet: MR_GO_molecular_function
Gene Ontology Molecular Function for Each MR Candidate
Regulatory unit	GO ID	Qualified GO term	Evidence
AEBP1	GO:0008270	zinc ion binding	IEA
	GO:0005516	calmodulin binding	IEA
	GO:0004185	serine-type carboxypeptidase activity	IBA
	GO:0004181	metallocarboxypeptidase activity	IBA,IEA
	GO:0004180	carboxypeptidase activity	TAS
	GO:0003714	transcription corepressor activity	IEA
	GO:0003700	DNA binding transcription factor activity	TAS
	GO:0003677	DNA binding	IEA
	GO:0001227	transcriptional repressor activity, RNA polymerase II transcription regulatory region sequence-specific DNA binding	IMP
	GO:0000977	RNA polymerase II regulatory region sequence-specific DNA binding	IDA
ATF2	GO:0000977	RNA polymerase II regulatory region sequence-specific DNA binding	IMP
	GO:0000980	RNA polymerase II distal enhancer sequence-specific DNA binding	IDA
	GO:0001076	transcription factor activity, RNA polymerase II transcription factor binding	IC
	GO:0001077	transcriptional activator activity, RNA polymerase II proximal promoter sequence-specific DNA binding	IEA
	GO:0001102	RNA polymerase II activating transcription factor binding	IPI
	GO:0001158	enhancer sequence-specific DNA binding	IDA
	GO:0001228	transcriptional activator activity, RNA polymerase II transcription regulatory region sequence-specific DNA binding	IC
	GO:0003676	nucleic acid binding	IEA
	GO:0003677	DNA binding	IEA
	GO:0003682	chromatin binding	IEA
	GO:0003700	DNA binding transcription factor activity	IDA,IEA
	GO:0003705	transcription factor activity, RNA polymerase II distal enhancer sequence-specific binding	IC
	GO:0003713	transcription coactivator activity	TAS
	GO:0004402	histone acetyltransferase activity	TAS
	GO:0005515	protein binding	IPI
	GO:0008134	transcription factor binding	IEA
	GO:0008140	cAMP response element binding protein binding	IDA
	GO:0016740	transferase activity	IEA
	GO:0019901	protein kinase binding	IPI
	GO:0035497	cAMP response element binding	IDA
	GO:0043565	sequence-specific DNA binding	IEA
	GO:0046872	metal ion binding	IEA
	GO:0046982	protein heterodimerization activity	IEA
CNOT7	GO:0000175	3-5-exoribonuclease activity	IDA
	GO:0001191	transcriptional repressor activity, RNA polymerase II transcription factor binding	IMP
	GO:0003676	nucleic acid binding	IEA
	GO:0003700	DNA binding transcription factor activity	TAS
	GO:0003723	RNA binding	IEA
	GO:0004518	nuclease activity	IEA
	GO:0004527	exonuclease activity	IEA
	GO:0004532	exoribonuclease activity	IDA
	GO:0004535	poly(A)-specific ribonuclease activity	IDA,IEA
	GO:0004871	signal transducer activity	TAS
	GO:0005515	protein binding	IPI
	GO:0008134	transcription factor binding	IPI
	GO:0016787	hydrolase activity	IEA
	GO:0046872	metal ion binding	IEA
CSRNP2	GO:0001228	transcriptional activator activity, RNA polymerase II transcription regulatory region sequence-specific DNA binding	IEA
	GO:0003677	DNA binding	IEA
	GO:0003700	DNA binding transcription factor activity	ISS,IEA
	GO:0005515	protein binding	IPI
	GO:0019902	phosphatase binding	IDA
	GO:0043565	sequence-specific DNA binding	IEA
DEAF1	GO:0000977	RNA polymerase II regulatory region sequence-specific DNA binding	IDA
	GO:0001227	transcriptional repressor activity, RNA polymerase II transcription regulatory region sequence-specific DNA binding	IDA
	GO:0003677	DNA binding	IEA
	GO:0003700	DNA binding transcription factor activity	IBA
	GO:0005515	protein binding	IPI
	GO:0046872	metal ion binding	IEA
FOXC2	GO:0001077	transcriptional activator activity, RNA polymerase II proximal promoter sequence-specific DNA binding	IDA
	GO:0003677	DNA binding	IEA
	GO:0003700	DNA binding transcription factor activity	IDA
	GO:0003705	transcription factor activity, RNA polymerase II distal enhancer sequence-specific binding	IEA
	GO:0005515	protein binding	IPI
	GO:0031490	chromatin DNA binding	IDA
	GO:0042802	identical protein binding	IPI
	GO:0043565	sequence-specific DNA binding	IDA
	GO:0044212	transcription regulatory region DNA binding	IEA,ISS
	GO:1990841	promoter-specific chromatin binding	ISS,IEA
HIVEP2	GO:0003677	DNA binding	TAS
	GO:0003700	DNA binding transcription factor activity	IBA
	GO:0043565	sequence-specific DNA binding	IBA
	GO:0044212	transcription regulatory region DNA binding	IBA
	GO:0046872	metal ion binding	IEA
HMG20A	GO:0003677	DNA binding	IEA,NAS
	GO:0003700	DNA binding transcription factor activity	NAS
	GO:0005515	protein binding	IPI
	GO:0042802	identical protein binding	IPI
	GO:0046982	protein heterodimerization activity	IEA
HNRNPAB	GO:0003676	nucleic acid binding	IEA
	GO:0003700	contributes_to DNA binding transcription factor activity	ISS
	GO:0003723	RNA binding	HDA,TAS
	GO:0003729	mRNA binding	TAS
	GO:0005515	protein binding	IPI
	GO:0043565	contributes_to sequence-specific DNA binding	ISS
HSF2	GO:0000977	RNA polymerase II regulatory region sequence-specific DNA binding	IDA
	GO:0000978	RNA polymerase II proximal promoter sequence-specific DNA binding	IEA
	GO:0000979	RNA polymerase II core promoter sequence-specific DNA binding	IEA
	GO:0001162	RNA polymerase II intronic transcription regulatory region sequence-specific DNA binding	IDA
	GO:0001228	transcriptional activator activity, RNA polymerase II transcription regulatory region sequence-specific DNA binding	IDA
	GO:0003677	DNA binding	IEA
	GO:0003700	DNA binding transcription factor activity	TAS
	GO:0003713	transcription coactivator activity	TAS
	GO:0005515	protein binding	IPI
	GO:0042803	protein homodimerization activity	IEA
	GO:0043565	sequence-specific DNA binding	IEA
KAT7	GO:0003688	DNA replication origin binding	IMP
	GO:0003700	DNA binding transcription factor activity	IEA
	GO:0004402	histone acetyltransferase activity	IEA
	GO:0005515	protein binding	IPI
	GO:0008270	zinc ion binding	IEA
	GO:0016740	transferase activity	IEA
	GO:0016746	transferase activity, transferring acyl groups	IEA
	GO:0044212	transcription regulatory region DNA binding	IMP
	GO:0046872	metal ion binding	IEA
KDM1A	GO:0002039	p53 binding	IPI
	GO:0003677	DNA binding	IEA
	GO:0003682	chromatin binding	IEA,IDA
	GO:0004407	histone deacetylase activity	TAS
	GO:0005515	protein binding	IPI
	GO:0008134	transcription factor binding	IEA,IDA
	GO:0016491	oxidoreductase activity	IDA,IEA
	GO:0019899	enzyme binding	IPI
	GO:0030374	ligand-dependent nuclear receptor transcription coactivator activity	IMP
	GO:0032451	demethylase activity	IMP
	GO:0032452	histone demethylase activity	TAS,IDA
	GO:0032453	histone demethylase activity (H3-K4 specific)	IDA
	GO:0032454	histone demethylase activity (H3-K9 specific)	IDA
	GO:0034648	histone demethylase activity (H3-dimethyl-K4 specific)	IDA
	GO:0042162	telomeric DNA binding	IMP
	GO:0043426	MRF binding	IDA
	GO:0044212	transcription regulatory region DNA binding	ISS
	GO:0050660	flavin adenine dinucleotide binding	IDA
	GO:0050681	androgen receptor binding	IDA
	GO:0061752	telomeric repeat-containing RNA binding	IDA
MEF2A	GO:0000977	RNA polymerase II regulatory region sequence-specific DNA binding	IDA
	GO:0000978	RNA polymerase II proximal promoter sequence-specific DNA binding	IDA
	GO:0000981	RNA polymerase II transcription factor activity, sequence-specific DNA binding	IDA
	GO:0001077	transcriptional activator activity, RNA polymerase II proximal promoter sequence-specific DNA binding	IDA
	GO:0001085	RNA polymerase II transcription factor binding	IPI
	GO:0001105	RNA polymerase II transcription coactivator activity	IDA
	GO:0003677	DNA binding	IEA
	GO:0003682	chromatin binding	IDA
	GO:0003700	DNA binding transcription factor activity	IDA
	GO:0003705	transcription factor activity, RNA polymerase II distal enhancer sequence-specific binding	IEA
	GO:0005515	contributes_to protein binding	IPI
	GO:0019901	protein kinase binding	IEA
	GO:0033613	activating transcription factor binding	IPI
	GO:0035035	histone acetyltransferase binding	IPI
	GO:0042826	histone deacetylase binding	IPI
	GO:0043565	sequence-specific DNA binding	IDA
	GO:0046332	SMAD binding	IPI
	GO:0046982	protein heterodimerization activity	IPI
	GO:0046983	protein dimerization activity	IEA
MTA3	GO:0003682	chromatin binding	IEA
	GO:0003700	DNA binding transcription factor activity	IEA
	GO:0004407	histone deacetylase activity	TAS
	GO:0005515	protein binding	IPI
	GO:0008270	zinc ion binding	IEA
	GO:0032403	protein complex binding	IEA
	GO:0043565	sequence-specific DNA binding	IEA
	GO:0046872	metal ion binding	IEA
NFE2L1	GO:0000976	transcription regulatory region sequence-specific DNA binding	IBA
	GO:0000980	RNA polymerase II distal enhancer sequence-specific DNA binding	IEA
	GO:0001190	transcriptional activator activity, RNA polymerase II transcription factor binding	IEA
	GO:0001205	transcriptional activator activity, RNA polymerase II distal enhancer sequence-specific DNA binding	IEA
	GO:0003677	DNA binding	IEA
	GO:0003700	DNA binding transcription factor activity	TAS,IEA
	GO:0003712	transcription cofactor activity	TAS
	GO:0005515	protein binding	IPI
	GO:0019904	protein domain specific binding	IEA
	GO:0032403	protein complex binding	IEA
PA2G4	GO:0003677	DNA binding	IDA
	GO:0003700	DNA binding transcription factor activity	IDA
	GO:0003723	RNA binding	IEA,HDA
	GO:0005515	protein binding	IPI
	GO:0031625	ubiquitin protein ligase binding	IPI
PARK2	GO:0000976	transcription regulatory region sequence-specific DNA binding	IDA
	GO:0001664	G-protein coupled receptor binding	IPI
	GO:0003700	DNA binding transcription factor activity	IC
	GO:0003779	actin binding	IPI
	GO:0004842	ubiquitin-protein transferase activity	IEA,TAS
	GO:0005515	protein binding	IPI
	GO:0008013	beta-catenin binding	IDA
	GO:0008270	zinc ion binding	TAS
	GO:0015631	tubulin binding	IPI
	GO:0016740	transferase activity	IEA
	GO:0016874	ligase activity	IEA
	GO:0017124	SH3 domain binding	TAS
	GO:0019899	enzyme binding	IPI
	GO:0019900	kinase binding	IPI
	GO:0019901	protein kinase binding	IPI
	GO:0030165	PDZ domain binding	IPI
	GO:0030544	Hsp70 protein binding	IPI
	GO:0031072	heat shock protein binding	IPI
	GO:0031624	ubiquitin conjugating enzyme binding	IPI
	GO:0031625	ubiquitin protein ligase binding	IPI
	GO:0042802	identical protein binding	IPI
	GO:0042826	histone deacetylase binding	IPI
	GO:0043130	ubiquitin binding	IDA
	GO:0043274	phospholipase binding	IPI
	GO:0046872	metal ion binding	IEA
	GO:0051087	chaperone binding	IPI
	GO:0061630	ubiquitin protein ligase activity	NAS,TAS
	GO:0097602	cullin family protein binding	IDA
	GO:1904264	ubiquitin protein ligase activity involved in ERAD pathway	NAS
	GO:1990381	ubiquitin-specific protease binding	IPI
	GO:1990444	F-box domain binding	IPI
PHTF1	GO:0003677	DNA binding	IEA
	GO:0003700	DNA binding transcription factor activity	TAS
RREB1	GO:0000977	RNA polymerase II regulatory region sequence-specific DNA binding	IDA
	GO:0000979	RNA polymerase II core promoter sequence-specific DNA binding	IMP
	GO:0001228	transcriptional activator activity, RNA polymerase II transcription regulatory region sequence-specific DNA binding	IDA
	GO:0003676	nucleic acid binding	IEA
	GO:0003677	DNA binding	IEA
	GO:0003700	DNA binding transcription factor activity	IEA
	GO:0046872	metal ion binding	IEA
SLC30A9	GO:0003682	chromatin binding	IEA
	GO:0003700	DNA binding transcription factor activity	NAS
	GO:0008324	cation transmembrane transporter activity	IEA
	GO:0016922	ligand-dependent nuclear receptor binding	IEA
	GO:0030374	ligand-dependent nuclear receptor transcription coactivator activity	IEA
STAT1	GO:0000978	RNA polymerase II proximal promoter sequence-specific DNA binding	IDA
	GO:0000979	RNA polymerase II core promoter sequence-specific DNA binding	IDA
	GO:0000983	transcription factor activity, RNA polymerase II core promoter sequence-specific DNA binding	IDA
	GO:0001047	core promoter binding	IDA
	GO:0003677	DNA binding	IEA
	GO:0003690	double-stranded DNA binding	IDA
	GO:0003700	DNA binding transcription factor activity	IDA,IEA
	GO:0004871	signal transducer activity	IEA
	GO:0005164	tumor necrosis factor receptor binding	IPI
	GO:0005515	protein binding	IPI
	GO:0019899	enzyme binding	IPI
	GO:0031730	CCR5 chemokine receptor binding	IEA
	GO:0035035	histone acetyltransferase binding	IPI
	GO:0035257	nuclear hormone receptor binding	IPI
	GO:0042393	histone binding	IPI
	GO:0042802	identical protein binding	IPI
	GO:0042803	protein homodimerization activity	IDA
	GO:0043565	sequence-specific DNA binding	IEA
	GO:0044389	ubiquitin-like protein ligase binding	IPI
	GO:0045296	cadherin binding	IDA
	GO:0051721	protein phosphatase 2A binding	IEA
	GO:0070491	repressing transcription factor binding	IPI
	GO:1990841	promoter-specific chromatin binding	IDA
SUPT4H1	GO:0000993	RNA polymerase II core binding	IBA
	GO:0003700	DNA binding transcription factor activity	TAS
	GO:0003727	single-stranded RNA binding	IBA
	GO:0005515	protein binding	IPI
	GO:0008270	zinc ion binding	IEA
	GO:0046872	metal ion binding	IEA
	GO:0046982	protein heterodimerization activity	IPI
TAF6	GO:0003677	DNA binding	IDA
	GO:0003700	contributes_to DNA binding transcription factor activity	IDA
	GO:0005515	protein binding	IPI
	GO:0017162	aryl hydrocarbon receptor binding	IPI
	GO:0046982	protein heterodimerization activity	IEA
TAF7	GO:0003700	contributes_to DNA binding transcription factor activity	IDA
	GO:0003713	transcription coactivator activity	IDA
	GO:0005515	protein binding	IPI
	GO:0008134	transcription factor binding	IPI
	GO:0035035	histone acetyltransferase binding	IPI,IEA
	GO:0042809	vitamin D receptor binding	IPI
	GO:0044212	transcription regulatory region DNA binding	IDA
	GO:0046966	thyroid hormone receptor binding	IPI
	GO:0046982	protein heterodimerization activity	IPI
	GO:0061628	contributes_to H3K27me3 modified histone binding	IPI
TP63	GO:0000989	transcription factor activity, transcription factor binding	IEA
	GO:0001077	transcriptional activator activity, RNA polymerase II proximal promoter sequence-specific DNA binding	IEA
	GO:0002039	p53 binding	IPI
	GO:0003677	DNA binding	NAS
	GO:0003682	chromatin binding	IBA
	GO:0003684	damaged DNA binding	IBA
	GO:0003690	double-stranded DNA binding	IBA
	GO:0003700	DNA binding transcription factor activity	IMP
	GO:0005515	protein binding	IPI
	GO:0019904	protein domain specific binding	IEA
	GO:0042802	identical protein binding	IPI
	GO:0043565	sequence-specific DNA binding	IBA
	GO:0044212	transcription regulatory region DNA binding	IEA
	GO:0046872	metal ion binding	IEA
	GO:0050699	WW domain binding	IPI
	GO:0097371	MDM2/MDM4 family protein binding	IPI
TRIM28	GO:0001105	RNA polymerase II transcription coactivator activity	ISS
	GO:0003677	DNA binding	IDA
	GO:0003682	chromatin binding	IDA
	GO:0003700	contributes_to DNA binding transcription factor activity	ISS
	GO:0003713	transcription coactivator activity	IEA
	GO:0003714	transcription corepressor activity	IDA,IEA
	GO:0003723	RNA binding	HDA,IDA
	GO:0004672	protein kinase activity	IEA
	GO:0004842	ubiquitin-protein transferase activity	IDA
	GO:0005515	protein binding	IPI
	GO:0008270	zinc ion binding	IEA,IDA
	GO:0016740	transferase activity	IEA
	GO:0031625	ubiquitin protein ligase binding	IDA
	GO:0035851	Krueppel-associated box domain binding	IDA
	GO:0043565	contributes_to sequence-specific DNA binding	ISS
	GO:0046872	metal ion binding	IEA
	GO:0070087	chromo shadow domain binding	IPI
	GO:1990841	promoter-specific chromatin binding	IDA
TSC22D1	GO:0003700	DNA binding transcription factor activity	IEA
	GO:0005515	protein binding	IPI
	GO:0046983	protein dimerization activity	IEA
YEATS4	GO:0003677	DNA binding	TAS
	GO:0003700	DNA binding transcription factor activity	TAS
	GO:0005200	structural constituent of cytoskeleton	NAS
	GO:0005515	protein binding	IPI
	GO:0008022	protein C-terminus binding	IPI
YY1	GO:0000400	four-way junction DNA binding	IDA
	GO:0000978	RNA polymerase II proximal promoter sequence-specific DNA binding	IEA
	GO:0000987	proximal promoter sequence-specific DNA binding	IDA
	GO:0001078	transcriptional repressor activity, RNA polymerase II proximal promoter sequence-specific DNA binding	IEA,ISS
	GO:0001158	enhancer sequence-specific DNA binding	IMP
	GO:0003676	nucleic acid binding	IEA
	GO:0003677	DNA binding	IDA
	GO:0003700	DNA binding transcription factor activity	IEA,TAS
	GO:0003713	transcription coactivator activity	TAS
	GO:0003714	transcription corepressor activity	TAS
	GO:0003723	RNA binding	IDA
	GO:0005515	protein binding	IPI
	GO:0008270	zinc ion binding	TAS
	GO:0042826	histone deacetylase binding	IEA
	GO:0043565	sequence-specific DNA binding	IEA
	GO:0044212	transcription regulatory region DNA binding	IDA
	GO:0046332	SMAD binding	IMP
	GO:0046872	metal ion binding	IEA
ZBTB18	GO:0003676	nucleic acid binding	IEA
	GO:0003677	DNA binding	TAS
	GO:0003700	DNA binding transcription factor activity	TAS
	GO:0003713	transcription coactivator activity	IDA
	GO:0005515	protein binding	IPI
	GO:0043565	sequence-specific DNA binding	IDA
	GO:0046872	metal ion binding	IEA
ZNF215	GO:0003677	DNA binding	IEA
	GO:0003700	DNA binding transcription factor activity	NAS
	GO:0046872	metal ion binding	IEA
ZNF287	GO:0003677	DNA binding	IEA
	GO:0003700	DNA binding transcription factor activity	IEA
	GO:0046872	metal ion binding	IEA
ZNF461	GO:0003677	DNA binding	IEA
	GO:0003700	DNA binding transcription factor activity	IBA
	GO:0046872	metal ion binding	IEA
ZNF483	GO:0003677	DNA binding	IEA
	GO:0003700	DNA binding transcription factor activity	IEA,IBA
	GO:0005515	protein binding	IPI
	GO:0046872	metal ion binding	IEA
HDA - Inferred from High Throughput Direct Assay; IBA - Inferred from Biological aspect of Ancestor; IC - Inferred by Curator; IDA - Inferred from Direct Assay; IEA - Inferred from Electronic Annotation; IMP - Inferred from Mutant Phenotype; IPI - Inferred from Physical Interaction; ISS - Inferred from Sequence or structural Similarity; NAS - Non-traceable Author Statement; TAS -Traceable Author …
