# Supplementary material for: Alzheimer’s disease master regulators analysis: search for potential molecular targets and drug repositioning candidates
Source: Alzheimers Res Ther. 2018 Jun 23;10:59. doi: 10.1186/s13195-018-0394-7 (PMC6015462; doi:10.1186/s13195-018-0394-7)
Supplement: Supplementary file 4 — Table S3. Master regulator candidates subnetwork nodes and edges information. (XLSX 12 kb) [file 13195_2018_394_MOESM4_ESM.xlsx]

## Sheet: A - Network_iRegs_nodeInfo 
Master Regulators Candidates Sub-Network Nodes Information
Regulatory unit	Size	nodeDegree	nodeBetweenness
ATF2	335	9	14
CNOT7	252	8	10
CSRNP2	341	8	12
FOXC2	184	7	7
HSF2	137	5	0
MTA3	189	3	6
NFE2L1	230	3	0
PARK2	299	10	27
PHTF1	150	6	6
RREB1	189	5	8
SLC30A9	676	8	1
SUPT4H1	236	5	0
TRIM28	181	3	0
TSC22D1	404	8	24
ZBTB18	118	1	0
ZNF483	277	3	0

## Sheet: B - Network_iRegs_edgeInfo 
Master Regulators Candidates Sub-Network Edges Information
from	to	JaccardCoefficient
ATF2	CSRNP2	0.0416024653312789
ATF2	FOXC2	0.08125
ATF2	HSF2	0.185929648241206
ATF2	MTA3	0.0335305719921105
ATF2	PARK2	0.112280701754386
ATF2	PHTF1	0.107305936073059
ATF2	SLC30A9	0.117127071823204
ATF2	SUPT4H1	0.0325497287522604
ATF2	TSC22D1	0.0364656381486676
CNOT7	CSRNP2	0.0920810313075506
CNOT7	FOXC2	0.0258823529411765
CNOT7	PHTF1	0.0387596899224806
CNOT7	RREB1	0.0376470588235294
CNOT7	SLC30A9	0.0438695163104612
CNOT7	SUPT4H1	0.124423963133641
CNOT7	TSC22D1	0.0512820512820513
CNOT7	ZNF483	0.0686868686868687
CSRNP2	FOXC2	0.0892116182572614
CSRNP2	NFE2L1	0.0896946564885496
CSRNP2	RREB1	0.0412573673870334
CSRNP2	SLC30A9	0.0538860103626943
CSRNP2	SUPT4H1	0.0785046728971963
CSRNP2	TRIM28	0.0357142857142857
FOXC2	HSF2	0.114583333333333
FOXC2	PARK2	0.0298507462686567
FOXC2	SLC30A9	0.148197596795728
FOXC2	SUPT4H1	0.0714285714285714
HSF2	PARK2	0.058252427184466
HSF2	PHTF1	0.0789473684210526
HSF2	SLC30A9	0.14992927864215
MTA3	PARK2	0.0427350427350427
MTA3	TSC22D1	0.031304347826087
NFE2L1	PARK2	0.0752032520325203
NFE2L1	TRIM28	0.126027397260274
PARK2	PHTF1	0.0490654205607477
PARK2	RREB1	0.0317124735729387
PARK2	SLC30A9	0.067907995618839
PARK2	TRIM28	0.0457516339869281
PARK2	TSC22D1	0.0749235474006116
PHTF1	SLC30A9	0.0429292929292929
PHTF1	TSC22D1	0.0355140186915888
RREB1	TSC22D1	0.12952380952381
RREB1	ZNF483	0.0787037037037037
SLC30A9	SUPT4H1	0.0641773628938156
TSC22D1	ZBTB18	0.029585798816568
TSC22D1	ZNF483	0.062402496099844
