# Supplementary material for: Alzheimer’s disease master regulators analysis: search for potential molecular targets and drug repositioning candidates
Source: Alzheimers Res Ther. 2018 Jun 23;10:59. doi: 10.1186/s13195-018-0394-7 (PMC6015462; doi:10.1186/s13195-018-0394-7)
Supplement: Supplementary file 5 — Table S4. Connectivity map of master regulator candidates. (XLSX 11 kb) [file 13195_2018_394_MOESM5_ESM.xlsx]

## Sheet: CMap_Table
Connectivity Map of Master Regulator Candidades
region	study	cmap.name	p	enrichment
HIP	GSE5281	calmidazolium	NS	0.445
HIP	GSE5281	cefuroxime	0.00101	-0.846
HIP	GSE5281	ciclosporin	NS	-0.228
HIP	GSE5281	cyproterone	0.01056	-0.731
HIP	GSE5281	disulfiram	NS	0.508
HIP	GSE5281	dydrogesterone	NS	-0.336
HIP	GSE5281	fluspirilene	NS	-0.437
HIP	GSE5281	metrizamide	NS	-0.478
HIP	GSE5281	puromycin	8e-05	0.907
HIP	GSE5281	quipazine	0.00255	0.808
HIP	GSE5281	spiperone	0.01149	0.923
HIP	GSE5281	trimethadione	0.04337	-0.635
HIP	GSE5281	vorinostat	0.00473	-0.479
HIP	GSE29378	calmidazolium	NS	-0.433
HIP	GSE29378	cefuroxime	NS	-0.337
HIP	GSE29378	ciclosporin	NS	0.59
HIP	GSE29378	cyproterone	0.00647	-0.763
HIP	GSE29378	disulfiram	0.0024	0.747
HIP	GSE29378	dydrogesterone	0.02001	-0.69
HIP	GSE29378	fluspirilene	NS	0.276
HIP	GSE29378	metrizamide	NS	0.447
HIP	GSE29378	puromycin	NS	0.464
HIP	GSE29378	quipazine	NS	0.521
HIP	GSE29378	spiperone	NS	-0.454
HIP	GSE29378	trimethadione	0.0147	-0.709
HIP	GSE29378	vorinostat	NS	0.371
HIP	GSE36980	calmidazolium	0.00012	0.991
HIP	GSE36980	cefuroxime	NS	-0.595
HIP	GSE36980	ciclosporin	0.0085	0.625
HIP	GSE36980	cyproterone	NS	0.415
HIP	GSE36980	disulfiram	NS	-0.719
HIP	GSE36980	dydrogesterone	NS	-0.389
HIP	GSE36980	fluspirilene	0.00034	0.875
HIP	GSE36980	metrizamide	0.01393	-0.712
HIP	GSE36980	puromycin	NS	0.505
HIP	GSE36980	quipazine	0.04388	0.634
HIP	GSE36980	spiperone	0.04911	0.844
HIP	GSE36980	trimethadione	NS	-0.273
HIP	GSE36980	vorinostat	0.00796	-0.457
HIP	GSE48350	calmidazolium	0.01861	0.905
HIP	GSE48350	cefuroxime	0.00656	-0.763
HIP	GSE48350	ciclosporin	0.02157	0.575
HIP	GSE48350	cyproterone	NS	-0.377
HIP	GSE48350	disulfiram	0.00024	0.84
HIP	GSE48350	dydrogesterone	0.03364	-0.653
HIP	GSE48350	fluspirilene	0.04044	0.641
HIP	GSE48350	metrizamide	0.01601	-0.703
HIP	GSE48350	puromycin	0.00623	0.761
HIP	GSE48350	quipazine	NS	0.377
HIP	GSE48350	spiperone	NS	0.469
HIP	GSE48350	trimethadione	NS	0.36
HIP	GSE48350	vorinostat	NS	0.657
NS = not significant (p> 0.05)
